# Supplementary material for: A new Gephyromantis (Phylacomantis) frog species from the pinnacle karst of Bemaraha, western Madagascar
Source: Zookeys. 2011 Feb 18;(81):51–71. doi: 10.3897/zookeys.81.1111 (PMC3088064; doi:10.3897/zookeys.81.1111)
Supplement: XML Treatment for Gephyromantis (Phylacomantis) atsingy [file zookeys.81.1111-treatment1.xml]

<!DOCTYPE tp:taxon-treatment
  PUBLIC "-//TaxonX//DTD Taxonomic Treatment Publishing DTD v0 20100105//EN" "tax-treatment-NSO.dtd">
<tp:taxon-treatment xmlns:tp="http://www.plazi.org/taxpub"><tp:treatment-meta><mixed-citation publication-type="journal"><person-group><name><surname>Crottini</surname><given-names>Angelica</given-names></name><name><surname>Glaw</surname><given-names>Frank</given-names></name><name><surname>Casiraghi</surname><given-names>Maurizio</given-names></name><name><surname>Jenkins</surname><given-names>Richard K.B.</given-names></name><name><surname>Mercurio</surname><given-names>Vincenzo</given-names></name><name><surname>Randrianantoandro</surname><given-names>Christian</given-names></name><name><surname>Randrianirina</surname><given-names>Jasmin E.</given-names></name><name><surname>Andreone</surname><given-names>Franco</given-names></name></person-group><article-title>A new <italic>Gephyromantis</italic> (<italic>Phylacomantis</italic>) frog species from the pinnacle karst of Bemaraha, western Madagascar</article-title><source>Zookeys</source><day>18</day><month>2</month><year>2011</year><volume>2011</volume><issue>81</issue><fpage>51</fpage><lpage>71</lpage><pub-id pub-id-type="doi">10.3897/zookeys.81.1111</pub-id></mixed-citation></tp:treatment-meta><tp:nomenclature><tp:taxon-name>
                        <tp:taxon-name-part taxon-name-part-type="genus">Gephyromantis</tp:taxon-name-part> 
                        <tp:taxon-name-part taxon-name-part-type="subgenus">(Phylacomantis)</tp:taxon-name-part> 
                        <tp:taxon-name-part taxon-name-part-type="species">atsingy</tp:taxon-name-part>
                    <object-id xmlns:xlink="http://www.w3.org/1999/xlink" xlink:type="simple">urn:lsid:zoobank.org:act:94995B02-B47C-4275-A6BA-DD4134B51203</object-id>
                    </tp:taxon-name><tp:taxon-status xmlns:xlink="http://www.w3.org/1999/xlink" xlink:type="simple">sp. n.</tp:taxon-status><xref ref-type="fig" rid="F2">Figures 2, A–L</xref></tp:nomenclature><tp:treatment-sec sec-type="Etymology"><title>Etymology.</title><p>The specific noun “<italic>atsingy</italic>” (pronounced: “a-tseen-jě”) is a Malagasy word. The terms “atsingy” or “tsingy” are the common names used to refer to the pointed and sharp calcareous lime stone formations and pinnacles originated through rainfall erosion. Although present in several other localities in western Madagascar (e.g.: Ankarana), the outcrops of Bemaraha are typical of this area and the specific name is therefore associated with the locality of provenience of the types.</p></tp:treatment-sec><tp:treatment-sec sec-type="Remark"><title>Remark.</title><p>This species has been referred to as <tp:taxon-name>Gephyromantis</tp:taxon-name> sp. aff. <italic>corvus</italic> “Bemaraha” by <xref ref-type="bibr" rid="B17">Glaw and Vences (2007)</xref>, as <tp:taxon-name>Gephyromantis</tp:taxon-name> sp. 10 “Bemaraha” by <xref ref-type="bibr" rid="B41">Vieites et al. (2009)</xref>, and <tp:taxon-name>Gephyromantis</tp:taxon-name> sp. aff. <italic>corvus</italic> by <xref ref-type="bibr" rid="B8">Bora et al. (2010)</xref>.</p></tp:treatment-sec><tp:treatment-sec sec-type="Holotype"><title>Holotype.</title><p>MRSN A5487 (NFN), subadult male, collected at Tsingy de Bemahara National Park, western Madagascar, Andamozavaky (Bekopaka commune, Antsalova district, Melaky region, Mahajanga province), 19°01.86'S, 44°46.80'E; 122 m a.s.l., collected by J. E. Randrianirina on 23 May 2003.</p></tp:treatment-sec><tp:treatment-sec sec-type="Paratypes"><title>Paratypes.</title><p>MRSN A5486 (BMR 001), subadult male without evident femoral glands, MRSN A5484 (NFN), adult female, MRSN A5482 (BMR 008), MRSN A5483 (BMR 031), MRSN A5485 (BMR 002), three juveniles (sex unknown) sampled from the same locality, collector and date of the holotype (tissue sample taken for genetical analysis for all individuals); ZSM 23/2006 (FGZC 0715), adult female, from Grotte Crystal, close to Andranopasazy, Tsingy de Bemaraha National Park (Antsalova commune, Antsalova district, Melaky region, Mahajanga province), 18°42'31"S, 44°43'08"E, 146 m a.s.l., collected by F. Glaw, J. Köhler, P. Bora and H. Enting on 19 March 2006, fixed in ethanol (tissue sample taken for genetical analysis), individual found at night on limestone cliffs, close to the entrance of the cave; ZSM 37/2006 (FGZC 0746), juvenile (unknown sex) from Grotte Anjohimbazimba, Tsingy de Bemaraha National Park (Antsalova commune, Antsalova district, Melaky region, Mahajanga province<!--PageBreak-->), 18°41'34"S, 44°42'36"E, 160 m a.s.l., collected by F. Glaw, J. Köhler, P. Bora and H. Enting on 20 March 2006 (tissue sample taken for genetical analysis), individual found in the cave; ZSM 107/2006 (FGZC 0886), juvenile (sex unknown) from Bendrao Forest (“Camp 3”), Tsingy de Bemaraha National Park (Antsa<!--PageBreak--><!--PageBreak--><!--PageBreak--><!--PageBreak--><!--PageBreak-->lova commune, Antsalova district, Melaky region, Mahajanga province), 18°47'04"S, 44°51'37"E, 427 m a.s.l., collected by F. Glaw, J. Köhler, P. Bora and H. Enting on 26–27 March 2006; (tissue sample taken for genetical analysis). All these specimens were fixed in 90% ethanol and preserved in 70% ethanol. UADBA 28112 (RBJ 708), female from Ranotsara (Bekopaka commune Antsalova district, Melaky region, Mahajanga province), 19°02'08"S, 44°46'29"E, 65 m a.s.l., collected by R. Andriantsimanarilafy on 18 November 2006; UADBA 28116 (RBJ 792), female from Ankilogoa (Bekopaka commune, Antsalova district, Melaky region, Mahajanga province), 19°07'52"S, 44°48'32"E, 57 m a.s.l., collected by R. Randrianavelona on 13 December 2006; UADBA 28120 (RBJ 791), female from Ankilogoa (Bekopaka commune, Antsalova district, Melaky region, Mahajanga province), 19°07'52"S, 44°48'32"E, 57 m a.s.l., collected by R. Randrianavelona on 13 December 2006; UADBA 28127 (RBJ 718), female from Ranotsara (Bekopaka commune, Antsalova district, Melaky region, Mahajanga province), 19°02'08"S, 44°46'29"E, 65 m a.s.l., collected by R. Randrianavelona on 19 November 2006; UADBA 39057 (RBJ 660), female from Anjaha (Antsalova commune, Antsalova district, Melaky region, Mahajanga province), 18°39'43"S, 44°49'33"E, 403 m a.s.l., collected by J.C. Randrianantoandro, R. Randrianavelona, R.K.B. Jenkins, R.R. Andriantsimanarilafy and E.F. Hantalalaina and Madagascar National Parks personnel on 15–24 February 2006; UADBA 39081 (RBJ 609), female from Andranopasazy (Melaky region, Mahajanga province), 18°42'31"S, 44°43'02"E, 146 m a.s.l. collected by J.C. Randrianantoandro, R. Randrianavelona, R.K.B. Jenkins, R.R. Andriantsimanarilafy and E.F. Hantalalaina and Madagascar National Parks personnel on 13–30 January 2006; UADBA 39082 (RBJ 630), female from Andranopasazy (Antsalova commune, Antsalova district, Melaky region, Mahajanga province), 18°42'31"S, 44°43'02"E, 146 m a.s.l. collected by J.C. Randrianantoandro, R. Randrianavelona, R.K.B. Jenkins, R.R. Andriantsimanarilafy and E.F. Hantalalaina and Madagascar National Parks personnel on 13–30 January 2006; UADBA 39099 (RBJ 627), adult male (with developed glands) from Andranopasazy (Antsalova commune, Antsalova district, Melaky region, Mahajanga province), 18°42'31"S, 44°43'02"E, 146 m a.s.l. collected by J.C. Randrianantoandro, R. Randrianavelona, R.K.B. Jenkins, R.R. Andriantsimanarilafy and E.F. Hantalalaina and Madagascar National Parks personnel on 13–30 January 2006; UADBA 39100 (RBJ 658), female from Anjaha (Antsalova commune, Antsalova district, Melaky region, Mahajanga province), 18°39'43"S, 44°49'33"E, 403 m a.s.l., collected by J.C. Randrianantoandro, R. Randrianavelona, R.K.B. Jenkins, R.R. Andriantsimanarilafy and E.F. Hantalalaina and Madagascar National Parks personnel on 15–24 February 2006.</p><fig id="F2" position="float" orientation="portrait"><label>Figure 2.</label><caption><p>Images of <tp:taxon-name>Gephyromantis atsingy</tp:taxon-name> sp. n. <bold>A</bold> MRSN A5487 (NFN), subadult male (holotype) from Andamozavaky, dorsal view (photo by J. E. Randrianirina) <bold>B–C</bold> ZSM 23/2006 (FGZC 0715), adult female (paratype) from Grotte Crystal, close to Andranopasazy, dorsolateral views (photos by F. Glaw) <bold>D</bold> ZSM 23/2006 (FGZC 0715), adult female (paratype) from Grotte Crystal, close to Andranopasazy, ventral view (photo by F. Glaw) <bold>E</bold> ZSM 37/2006 (FGZC 0746), juvenile (paratype) from Grotte Anjohimbazimba (photo by F. Glaw) <bold>F–G</bold> UADBA 39099 (RBJ 627), adult male (paratype) from Andranopasazy, dorsolateral and dorsal views (photos by C. Randrianantoandro) <bold>H</bold> UADBA 39099 (RBJ 627), adult male (paratype) from Andranopasazy, ventral view, with evident and developed femoral glands of “Type 2” (photo by C. Randrianantoandro) <bold>I</bold> ZSM 107/2006 (FGZC 0886), juvenile (paratype) from Bendrao Forest (“Camp 3”), dorsolateral view (photo by F. Glaw) <bold>J</bold> MRSN A5483 (BMR 031), juvenile (paratype) from Andamozavaky, dorsolateral view (photo by J. E. Randrianirina) <bold>K–L</bold> MRSN A5487 (NFN), subadult male (holotype) from Andamozavaky, dorsal and ventral views of the preserved specimen.</p></caption><graphic xmlns:xlink="http://www.w3.org/1999/xlink" xlink:href="ZooKeys-081-051-g002.jpg" position="float" orientation="portrait" xlink:type="simple"/></fig></tp:treatment-sec><tp:treatment-sec sec-type="Diagnosis"><title>Diagnosis.</title><p>A medium sized frog species (adult SVL 35–43 mm), assigned to the genus <tp:taxon-name>Gephyromantis</tp:taxon-name> (sensu <xref ref-type="bibr" rid="B16">Glaw and Vences 2006</xref>), subgenus <tp:taxon-name>Phylacomantis</tp:taxon-name>, according to genetic, phenetic and morphological similarities to the other known species (<tp:taxon-name>Gephyromantis azzurrae</tp:taxon-name>, <tp:taxon-name>Gephyromantis corvus</tp:taxon-name>, and <tp:taxon-name>Gephyromantis pseudoasper</tp:taxon-name>), and recognizable by the presence of the following characters:(a) femoral glands of “Type 2” (sensu <xref ref-type="bibr" rid="B19">Glaw et al. 2000</xref>), (b) webbing between toes present, (c) inner and outer metatarsal tubercles present, (d) tongue bifid, (e) lateral metatarsalia partly connected, (f) enlarged triangular finger tips, (g)<!--PageBreak--> not evident paired subgular vocal sacs, (h) crepuscular/nocturnal activity, (i) occurrence in limestone caves and deciduous forest habitat of dry western Madagascar.
                    <table-wrap id="T1" position="float" orientation="portrait"><label>Table 1.</label><caption><p>Morphometric measurements (in mm) of specimens of <tp:taxon-name>Gephyromantis atsingy</tp:taxon-name>, <tp:taxon-name>Gephyromantis corvus</tp:taxon-name>, <tp:taxon-name>Gephyromantis azzurrae</tp:taxon-name> and <tp:taxon-name>Gephyromantis pseudoasper</tp:taxon-name>. <bold>HT</bold> (holotype), <bold>PT</bold> (paratype). <bold>M</bold> (male). <bold>F</bold> (female). <bold>J</bold> (juvenile), <bold>SMF</bold> (Forschungsinstitut und Naturmuseum Senckenberg, Frankfurt, Germany). Other abbreviations are given in the text. </p></caption><table><tbody><tr><th rowspan="1" colspan="1">Catalogue number</th><th rowspan="1" colspan="1">Field number</th><th rowspan="1" colspan="1">Species</th><th rowspan="1" colspan="1">Locality</th><th rowspan="1" colspan="1">GenBank</th><th rowspan="1" colspan="1">Rank</th><th rowspan="1" colspan="1">SEX</th><th rowspan="1" colspan="1">SVL</th><th rowspan="1" colspan="1">HW</th><th rowspan="1" colspan="1">HL</th><th rowspan="1" colspan="1">ED</th><th rowspan="1" colspan="1">END</th><th rowspan="1" colspan="1">NSD</th><th rowspan="1" colspan="1">NND</th><th rowspan="1" colspan="1">TD</th><th rowspan="1" colspan="1">HAL</th><th rowspan="1" colspan="1">HIL</th><th rowspan="1" colspan="1">FORL</th><th rowspan="1" colspan="1">FOTL</th><th rowspan="1" colspan="1">FOL</th><th rowspan="1" colspan="1">IMTL</th><th rowspan="1" colspan="1">IMTH</th><th rowspan="1" colspan="1">FGL</th><th rowspan="1" colspan="1">FGW</th><th rowspan="1" colspan="1">NG</th><th rowspan="1" colspan="1">GD</th></tr><tr><td rowspan="1" colspan="1">MRSN A5487</td><td rowspan="1" colspan="1">NFN</td><td rowspan="1" colspan="1">G. atsingy</td><td rowspan="1" colspan="1">Andamozavaky</td><td rowspan="1" colspan="1">HQ640419</td><td rowspan="1" colspan="1">HT</td><td rowspan="1" colspan="1">M</td><td rowspan="1" colspan="1">34.8</td><td rowspan="1" colspan="1">14.1</td><td rowspan="1" colspan="1">14.5</td><td rowspan="1" colspan="1">5.7</td><td rowspan="1" colspan="1">3.8</td><td rowspan="1" colspan="1">2.6</td><td rowspan="1" colspan="1">3.6</td><td rowspan="1" colspan="1">3.3</td><td rowspan="1" colspan="1">11.6</td><td rowspan="1" colspan="1">37.5</td><td rowspan="1" colspan="1">18.6</td><td rowspan="1" colspan="1">24.8</td><td rowspan="1" colspan="1">17.7</td><td rowspan="1" colspan="1">1.1</td><td rowspan="1" colspan="1">1.1</td><td rowspan="1" colspan="1">-</td><td rowspan="1" colspan="1">-</td><td rowspan="1" colspan="1">5</td><td rowspan="1" colspan="1">0.7</td></tr><tr><td rowspan="1" colspan="1">MRSN A5486</td><td rowspan="1" colspan="1">BMR 001</td><td rowspan="1" colspan="1">G. atsingy</td><td rowspan="1" colspan="1">Andamozavaky</td><td rowspan="1" colspan="1">HQ640421</td><td rowspan="1" colspan="1">PT</td><td rowspan="1" colspan="1">M</td><td rowspan="1" colspan="1">31.3</td><td rowspan="1" colspan="1">12.4</td><td rowspan="1" colspan="1">13.5</td><td rowspan="1" colspan="1">5.3</td><td rowspan="1" colspan="1">3.9</td><td rowspan="1" colspan="1">1.9</td><td rowspan="1" colspan="1">3.1</td><td rowspan="1" colspan="1">2.8</td><td rowspan="1" colspan="1">10.6</td><td rowspan="1" colspan="1">33.1</td><td rowspan="1" colspan="1">16.2</td><td rowspan="1" colspan="1">23.6</td><td rowspan="1" colspan="1">15.5</td><td rowspan="1" colspan="1">1.7</td><td rowspan="1" colspan="1">1.2</td><td rowspan="1" colspan="1">-</td><td rowspan="1" colspan="1">-</td><td rowspan="1" colspan="1">-</td><td rowspan="1" colspan="1">-</td></tr><tr><td rowspan="1" colspan="1">MRSN A5484</td><td rowspan="1" colspan="1">NFN</td><td rowspan="1" colspan="1">G. atsingy</td><td rowspan="1" colspan="1">Andamozavaky</td><td rowspan="1" colspan="1">HQ640418</td><td rowspan="1" colspan="1">PT</td><td rowspan="1" colspan="1">F</td><td rowspan="1" colspan="1">43.4</td><td rowspan="1" colspan="1">15.9</td><td rowspan="1" colspan="1">17.3</td><td rowspan="1" colspan="1">6.4</td><td rowspan="1" colspan="1">4.5</td><td rowspan="1" colspan="1">3.1</td><td rowspan="1" colspan="1">3.9</td><td rowspan="1" colspan="1">3.6</td><td rowspan="1" colspan="1">13.3</td><td rowspan="1" colspan="1">43.2</td><td rowspan="1" colspan="1">20.1</td><td rowspan="1" colspan="1">30.9</td><td rowspan="1" colspan="1">20.4</td><td rowspan="1" colspan="1">2.2</td><td rowspan="1" colspan="1">1.0</td><td rowspan="1" colspan="1">-</td><td rowspan="1" colspan="1">-</td><td rowspan="1" colspan="1">-</td><td rowspan="1" colspan="1">-</td></tr><tr><td rowspan="1" colspan="1">ZSM 23/2006</td><td rowspan="1" colspan="1">FGZC 0715</td><td rowspan="1" colspan="1">G. atsingy</td><td rowspan="1" colspan="1">Grotte Crystal, close to Andranopasazy</td><td rowspan="1" colspan="1">HQ640414</td><td rowspan="1" colspan="1">PT</td><td rowspan="1" colspan="1">F</td><td rowspan="1" colspan="1">38.5</td><td rowspan="1" colspan="1">14.3</td><td rowspan="1" colspan="1">15.2</td><td rowspan="1" colspan="1">6.1</td><td rowspan="1" colspan="1">4.3</td><td rowspan="1" colspan="1">2.2</td><td rowspan="1" colspan="1">3.6</td><td rowspan="1" colspan="1">2.7</td><td rowspan="1" colspan="1">11.7</td><td rowspan="1" colspan="1">39.9</td><td rowspan="1" colspan="1">18.0</td><td rowspan="1" colspan="1">26.0</td><td rowspan="1" colspan="1">16.7</td><td rowspan="1" colspan="1">1.6</td><td rowspan="1" colspan="1">0.9</td><td rowspan="1" colspan="1">-</td><td rowspan="1" colspan="1">-</td><td rowspan="1" colspan="1">-</td><td rowspan="1" colspan="1">-</td></tr><tr><td rowspan="1" colspan="1">MRSN A5482</td><td rowspan="1" colspan="1">BMR 008</td><td rowspan="1" colspan="1">G. atsingy</td><td rowspan="1" colspan="1">Andamozavaky</td><td rowspan="1" colspan="1">HQ640420</td><td rowspan="1" colspan="1">PT</td><td rowspan="1" colspan="1">J</td><td rowspan="1" colspan="1">22.0</td><td rowspan="1" colspan="1">8.4</td><td rowspan="1" colspan="1">9.6</td><td rowspan="1" colspan="1">3.8</td><td rowspan="1" colspan="1">2.6</td><td rowspan="1" colspan="1">1.6</td><td rowspan="1" colspan="1">2.5</td><td rowspan="1" colspan="1">2.2</td><td rowspan="1" colspan="1">7.4</td><td rowspan="1" colspan="1">23.7</td><td rowspan="1" colspan="1">11.1</td><td rowspan="1" colspan="1">17.1</td><td rowspan="1" colspan="1">9.9</td><td rowspan="1" colspan="1">1.1</td><td rowspan="1" colspan="1">0.6</td><td rowspan="1" colspan="1">-</td><td rowspan="1" colspan="1">-</td><td rowspan="1" colspan="1">-</td><td rowspan="1" colspan="1">-</td></tr><tr><td rowspan="1" colspan="1">MRSN A5483</td><td rowspan="1" colspan="1">BMR 031</td><td rowspan="1" colspan="1">G. atsingy</td><td rowspan="1" colspan="1">Andamozavaky</td><td rowspan="1" colspan="1">HQ640417</td><td rowspan="1" colspan="1">PT</td><td rowspan="1" colspan="1">J</td><td rowspan="1" colspan="1">19.6</td><td rowspan="1" colspan="1">7.3</td><td rowspan="1" colspan="1">8.3</td><td rowspan="1" colspan="1">3.5</td><td rowspan="1" colspan="1">2.2</td><td rowspan="1" colspan="1">1.1</td><td rowspan="1" colspan="1">2.1</td><td rowspan="1" colspan="1">1.7</td><td rowspan="1" colspan="1">6.3</td><td rowspan="1" colspan="1">17.9</td><td rowspan="1" colspan="1">9.4</td><td rowspan="1" colspan="1">13.3</td><td rowspan="1" colspan="1">8.1</td><td rowspan="1" colspan="1">0.4</td><td rowspan="1" colspan="1">0.2</td><td rowspan="1" colspan="1">-</td><td rowspan="1" colspan="1">-</td><td rowspan="1" colspan="1">-</td><td rowspan="1" colspan="1">-</td></tr><tr><td rowspan="1" colspan="1">MRSN A5485</td><td rowspan="1" colspan="1">BMR 002</td><td rowspan="1" colspan="1">G. atsingy</td><td rowspan="1" colspan="1">Andamozavaky</td><td rowspan="1" colspan="1">HQ640415</td><td rowspan="1" colspan="1">PT</td><td rowspan="1" colspan="1">J</td><td rowspan="1" colspan="1">23.6</td><td rowspan="1" colspan="1">8.9</td><td rowspan="1" colspan="1">10.5</td><td rowspan="1" colspan="1">4.1</td><td rowspan="1" colspan="1">2.9</td><td rowspan="1" colspan="1">1.4</td><td rowspan="1" colspan="1">2.6</td><td rowspan="1" colspan="1">2.3</td><td rowspan="1" colspan="1">8.1</td><td rowspan="1" colspan="1">25.5</td><td rowspan="1" colspan="1">13.2</td><td rowspan="1" colspan="1">18.4</td><td rowspan="1" colspan="1">11.6</td><td rowspan="1" colspan="1">0.6</td><td rowspan="1" colspan="1">0.2</td><td rowspan="1" colspan="1">-</td><td rowspan="1" colspan="1">-</td><td rowspan="1" colspan="1">-</td><td rowspan="1" colspan="1">-</td></tr><tr><td rowspan="1" colspan="1">ZSM 107/2006</td><td rowspan="1" colspan="1">FGZC 0886</td><td rowspan="1" colspan="1">G. atsingy</td><td rowspan="1" colspan="1">Bendrao Forest</td><td rowspan="1" colspan="1">HQ640416</td><td rowspan="1" colspan="1">PT</td><td rowspan="1" colspan="1">J</td><td rowspan="1" colspan="1">22.5</td><td rowspan="1" colspan="1">7.8</td><td rowspan="1" colspan="1">9.5</td><td rowspan="1" colspan="1">3.1</td><td rowspan="1" colspan="1">2.4</td><td rowspan="1" colspan="1">0.9</td><td rowspan="1" colspan="1">2.1</td><td rowspan="1" colspan="1">1.8</td><td rowspan="1" colspan="1">6.5</td><td rowspan="1" colspan="1">22.4</td><td rowspan="1" colspan="1">10.9</td><td rowspan="1" colspan="1">16.5</td><td rowspan="1" colspan="1">10.0</td><td rowspan="1" colspan="1">1.0</td><td rowspan="1" colspan="1">0.3</td><td rowspan="1" colspan="1">-</td><td rowspan="1" colspan="1">-</td><td rowspan="1" colspan="1">-</td><td rowspan="1" colspan="1">-</td></tr><tr><td rowspan="1" colspan="1">ZSM 37/2006</td><td rowspan="1" colspan="1">FGZC 0746</td><td rowspan="1" colspan="1">G. atsingy</td><td rowspan="1" colspan="1">Grotte Anjohimbazimba</td><td rowspan="1" colspan="1">-</td><td rowspan="1" colspan="1">PT</td><td rowspan="1" colspan="1">J</td><td rowspan="1" colspan="1">24.6</td><td rowspan="1" colspan="1">8.2</td><td rowspan="1" colspan="1">10.1</td><td rowspan="1" colspan="1">3.2</td><td rowspan="1" colspan="1">2.7</td><td rowspan="1" colspan="1">1.5</td><td rowspan="1" colspan="1">2.3</td><td rowspan="1" colspan="1">1.9</td><td rowspan="1" colspan="1">6.9</td><td rowspan="1" colspan="1">24.2</td><td rowspan="1" colspan="1">11.1</td><td rowspan="1" colspan="1">17.1</td><td rowspan="1" colspan="1">10.8</td><td rowspan="1" colspan="1">1.1</td><td rowspan="1" colspan="1">0.5</td><td rowspan="1" colspan="1">-</td><td rowspan="1" colspan="1">-</td><td rowspan="1" colspan="1">-</td><td rowspan="1" colspan="1">-</td></tr><tr><td rowspan="1" colspan="1">UADBA 39099</td><td rowspan="1" colspan="1">RBJ 627</td><td rowspan="1" colspan="1">G. atsingy</td><td rowspan="1" colspan="1">Andranopasazy</td><td rowspan="1" colspan="1">HQ640413</td><td rowspan="1" colspan="1">PT</td><td rowspan="1" colspan="1">M</td><td rowspan="1" colspan="1">36.6</td><td rowspan="1" colspan="1">11.2</td><td rowspan="1" colspan="1">18.6</td><td rowspan="1" colspan="1">4.2</td><td rowspan="1" colspan="1">3.6</td><td rowspan="1" colspan="1">1.9</td><td rowspan="1" colspan="1">2.9</td><td rowspan="1" colspan="1">3.4</td><td rowspan="1" colspan="1">11.5</td><td rowspan="1" colspan="1">62.1</td><td rowspan="1" colspan="1">16.4</td><td rowspan="1" colspan="1">25.5</td><td rowspan="1" colspan="1">17.5</td><td rowspan="1" colspan="1">1.1</td><td rowspan="1" colspan="1">0.8</td><td rowspan="1" colspan="1">7.5</td><td rowspan="1" colspan="1">3.1</td><td rowspan="1" colspan="1">70</td><td rowspan="1" colspan="1">0.5</td></tr><tr><td rowspan="1" colspan="1">UADBA 39081</td><td rowspan="1" colspan="1">RBJ 609</td><td rowspan="1" colspan="1">G. atsingy</td><td rowspan="1" colspan="1">Andranopasazy</td><td rowspan="1" colspan="1">-</td><td rowspan="1" colspan="1">PT</td><td rowspan="1" colspan="1">F</td><td rowspan="1" colspan="1">38.4</td><td rowspan="1" colspan="1">14.8</td><td rowspan="1" colspan="1">16.8</td><td rowspan="1" colspan="1">4.3</td><td rowspan="1" colspan="1">3.6</td><td rowspan="1" colspan="1">1.9</td><td rowspan="1" colspan="1">3.4</td><td rowspan="1" colspan="1">3.3</td><td rowspan="1" colspan="1">11.9</td><td rowspan="1" colspan="1">63.5</td><td rowspan="1" colspan="1">17.4</td><td rowspan="1" colspan="1">27.3</td><td rowspan="1" colspan="1">19.3</td><td rowspan="1" colspan="1">1.4</td><td rowspan="1" colspan="1">0.8</td><td rowspan="1" colspan="1">-</td><td rowspan="1" colspan="1">-</td><td rowspan="1" colspan="1">-</td><td rowspan="1" colspan="1">-</td></tr><tr><td rowspan="1" colspan="1">UADBA 28120</td><td rowspan="1" colspan="1">RBJ 791</td><td rowspan="1" colspan="1">G. atsingy</td><td rowspan="1" colspan="1">Ankilogoa</td><td rowspan="1" colspan="1">-</td><td rowspan="1" colspan="1">PT</td><td rowspan="1" colspan="1">F</td><td rowspan="1" colspan="1">35.9</td><td rowspan="1" colspan="1">11.1</td><td rowspan="1" colspan="1">17.1</td><td rowspan="1" colspan="1">4.5</td><td rowspan="1" colspan="1">3.3</td><td rowspan="1" colspan="1">1.6</td><td rowspan="1" colspan="1">2.6</td><td rowspan="1" colspan="1">3.2</td><td rowspan="1" colspan="1">11.1</td><td rowspan="1" colspan="1">64.0</td><td rowspan="1" colspan="1">16.9</td><td rowspan="1" colspan="1">27.1</td><td rowspan="1" colspan="1">18.1</td><td rowspan="1" colspan="1">1.1</td><td rowspan="1" colspan="1">0.5</td><td rowspan="1" colspan="1">-</td><td rowspan="1" colspan="1">-</td><td rowspan="1" colspan="1">-</td><td rowspan="1" colspan="1">-</td></tr><tr><td rowspan="1" colspan="1">UADBA 39100</td><td rowspan="1" colspan="1">RBJ 658</td><td rowspan="1" colspan="1">G. atsingy</td><td rowspan="1" colspan="1">Anjaha</td><td rowspan="1" colspan="1">-</td><td rowspan="1" colspan="1">PT</td><td rowspan="1" colspan="1">F</td><td rowspan="1" colspan="1">35.1</td><td rowspan="1" colspan="1">12.1</td><td rowspan="1" colspan="1">17.8</td><td rowspan="1" colspan="1">4.4</td><td rowspan="1" colspan="1">3.9</td><td rowspan="1" colspan="1">1.7</td><td rowspan="1" colspan="1">2.7</td><td rowspan="1" colspan="1">3.3</td><td rowspan="1" colspan="1">11.0</td><td rowspan="1" colspan="1">62.2</td><td rowspan="1" colspan="1">17.3</td><td rowspan="1" colspan="1">26.8</td><td rowspan="1" colspan="1">17.3</td><td rowspan="1" colspan="1">1.3</td><td rowspan="1" colspan="1">0.7</td><td rowspan="1" colspan="1">-</td><td rowspan="1" colspan="1">-</td><td rowspan="1" colspan="1">-</td><td rowspan="1" colspan="1">-</td></tr><tr><td rowspan="1" colspan="1">UADBA 28127</td><td rowspan="1" colspan="1">RBJ 718</td><td rowspan="1" colspan="1">G. atsingy</td><td rowspan="1" colspan="1">Ranotsara</td><td rowspan="1" colspan="1">-</td><td rowspan="1" colspan="1">PT</td><td rowspan="1" colspan="1">F</td><td rowspan="1" colspan="1">39.1</td><td rowspan="1" colspan="1">12.7</td><td rowspan="1" colspan="1">17.9</td><td rowspan="1" colspan="1">4.6</td><td rowspan="1" colspan="1">3.7</td><td rowspan="1" colspan="1">1.6</td><td rowspan="1" colspan="1">3.2</td><td rowspan="1" colspan="1">3.3</td><td rowspan="1" colspan="1">12.1</td><td rowspan="1" colspan="1">64.0</td><td rowspan="1" colspan="1">18.4</td><td rowspan="1" colspan="1">28.4</td><td rowspan="1" colspan="1">18.7</td><td rowspan="1" colspan="1">1.4</td><td rowspan="1" colspan="1">0.6</td><td rowspan="1" colspan="1">-</td><td rowspan="1" colspan="1">-</td><td rowspan="1" colspan="1">-</td><td rowspan="1" colspan="1">-</td></tr><tr><td rowspan="1" colspan="1">UADBA 39082</td><td rowspan="1" colspan="1">RBJ 630</td><td rowspan="1" colspan="1">G. atsingy</td><td rowspan="1" colspan="1">Andranopasazy</td><td rowspan="1" colspan="1">-</td><td rowspan="1" colspan="1">PT</td><td rowspan="1" colspan="1">F</td><td rowspan="1" colspan="1">38.1</td><td rowspan="1" colspan="1">12.6</td><td rowspan="1" colspan="1">16.9</td><td rowspan="1" colspan="1">3.9</td><td rowspan="1" colspan="1">4.1</td><td rowspan="1" colspan="1">1.6</td><td rowspan="1" colspan="1">2.9</td><td rowspan="1" colspan="1">2.9</td><td rowspan="1" colspan="1">11.6</td><td rowspan="1" colspan="1">63.9</td><td rowspan="1" colspan="1">17.8</td><td rowspan="1" colspan="1">27.4</td><td rowspan="1" colspan="1">17.6</td><td rowspan="1" colspan="1">1.5</td><td rowspan="1" colspan="1">0.5</td><td rowspan="1" colspan="1">-</td><td rowspan="1" colspan="1">-</td><td rowspan="1" colspan="1">-</td><td rowspan="1" colspan="1">-</td></tr><tr><td rowspan="1" colspan="1">UADBA 28112</td><td rowspan="1" colspan="1">RBJ 708</td><td rowspan="1" colspan="1">G. atsingy</td><td rowspan="1" colspan="1">Ranotsara</td><td rowspan="1" colspan="1">-</td><td rowspan="1" colspan="1">PT</td><td rowspan="1" colspan="1">F</td><td rowspan="1" colspan="1">38.4</td><td rowspan="1" colspan="1">11.8</td><td rowspan="1" colspan="1">16.8</td><td rowspan="1" colspan="1">4.2</td><td rowspan="1" colspan="1">4.0</td><td rowspan="1" colspan="1">1.1</td><td rowspan="1" colspan="1">2.5</td><td rowspan="1" colspan="1">3.0</td><td rowspan="1" colspan="1">11.4</td><td rowspan="1" colspan="1">61.9</td><td rowspan="1" colspan="1">18</td><td rowspan="1" colspan="1">26.3</td><td rowspan="1" colspan="1">16.4</td><td rowspan="1" colspan="1">1.2</td><td rowspan="1" colspan="1">0.5</td><td rowspan="1" colspan="1">-</td><td rowspan="1" colspan="1">-</td><td rowspan="1" colspan="1">-</td><td rowspan="1" colspan="1">-</td></tr><tr><td rowspan="1" colspan="1">UADBA 39057</td><td rowspan="1" colspan="1">RBJ 660</td><td rowspan="1" colspan="1">G. atsingy</td><td rowspan="1" colspan="1">Anjaha</td><td rowspan="1" colspan="1">-</td><td rowspan="1" colspan="1">PT</td><td rowspan="1" colspan="1">F</td><td rowspan="1" colspan="1">35.3</td><td rowspan="1" colspan="1">11.4</td><td rowspan="1" colspan="1">17.4</td><td rowspan="1" colspan="1">4.3</td><td rowspan="1" colspan="1">3.6</td><td rowspan="1" colspan="1">1.4</td><td rowspan="1" colspan="1">2.9</td><td rowspan="1" colspan="1">2.8</td><td rowspan="1" colspan="1">11.6</td><td rowspan="1" colspan="1">63.9</td><td rowspan="1" colspan="1">16.6</td><td rowspan="1" colspan="1">27.5</td><td rowspan="1" colspan="1">18.4</td><td rowspan="1" colspan="1">0.9</td><td rowspan="1" colspan="1">0.5</td><td rowspan="1" colspan="1">-</td><td rowspan="1" colspan="1">-</td><td rowspan="1" colspan="1">-</td><td rowspan="1" colspan="1">-</td></tr><tr><td rowspan="1" colspan="1">UADBA 28116</td><td rowspan="1" colspan="1">RBJ 792</td><td rowspan="1" colspan="1">G. atsingy</td><td rowspan="1" colspan="1">Ankilogoa</td><td rowspan="1" colspan="1">-</td><td rowspan="1" colspan="1">PT</td><td rowspan="1" colspan="1">F</td><td rowspan="1" colspan="1">33.9</td><td rowspan="1" colspan="1">11.0</td><td rowspan="1" colspan="1">16.3</td><td rowspan="1" colspan="1">3.4</td><td rowspan="1" colspan="1">3.7</td><td rowspan="1" colspan="1">1.2</td><td rowspan="1" colspan="1">2.2</td><td rowspan="1" colspan="1">2.5</td><td rowspan="1" colspan="1">11.0</td><td rowspan="1" colspan="1">58.6</td><td rowspan="1" colspan="1">16.4</td><td rowspan="1" colspan="1">25.0</td><td rowspan="1" colspan="1">15.9</td><td rowspan="1" colspan="1">1.0</td><td rowspan="1" colspan="1">0.5</td><td rowspan="1" colspan="1">-</td><td rowspan="1" colspan="1">-</td><td rowspan="1" colspan="1">-</td><td rowspan="1" colspan="1">-</td></tr><tr><td rowspan="1" colspan="1">MRSN A5373</td><td rowspan="1" colspan="1">FAZC 12859</td><td rowspan="1" colspan="1">G. corvus</td><td rowspan="1" colspan="1">Isalo, Tsiombivositra</td><td rowspan="1" colspan="1">HQ640423</td><td rowspan="1" colspan="1">-</td><td rowspan="1" colspan="1">M</td><td rowspan="1" colspan="1">39.8</td><td rowspan="1" colspan="1">16.1</td><td rowspan="1" colspan="1">15.3</td><td rowspan="1" colspan="1">5.8</td><td rowspan="1" colspan="1">4.8</td><td rowspan="1" colspan="1">2.9</td><td rowspan="1" colspan="1">4.3</td><td rowspan="1" colspan="1">3.7</td><td rowspan="1" colspan="1">11.8</td><td rowspan="1" colspan="1">38.7</td><td rowspan="1" colspan="1">16.3</td><td rowspan="1" colspan="1">28.6</td><td rowspan="1" colspan="1">19.6</td><td rowspan="1" colspan="1">2.4</td><td rowspan="1" colspan="1">1.4</td><td rowspan="1" colspan="1">9.1</td><td rowspan="1" colspan="1">4.1</td><td rowspan="1" colspan="1">96</td><td rowspan="1" colspan="1">0.6</td></tr><tr><td rowspan="1" colspan="1">MRSN A5325</td><td rowspan="1" colspan="1">FAZC 13000</td><td rowspan="1" colspan="1">G. corvus</td><td rowspan="1" colspan="1">Isalo, Ambovo</td><td rowspan="1" colspan="1">-</td><td rowspan="1" colspan="1">-</td><td rowspan="1" colspan="1">F</td><td rowspan="1" colspan="1">40.0</td><td rowspan="1" colspan="1">15.2</td><td rowspan="1" colspan="1">16.2</td><td rowspan="1" colspan="1">6.4</td><td rowspan="1" colspan="1">4.3</td><td rowspan="1" colspan="1">2.6</td><td rowspan="1" colspan="1">4.1</td><td rowspan="1" colspan="1">3.2</td><td rowspan="1" colspan="1">10.7</td><td rowspan="1" colspan="1">40.3</td><td rowspan="1" colspan="1">18.2</td><td rowspan="1" colspan="1">30.1</td><td rowspan="1" colspan="1">20.0</td><td rowspan="1" colspan="1">1.6</td><td rowspan="1" colspan="1">0.6</td><td rowspan="1" colspan="1">-</td><td rowspan="1" colspan="1">-</td><td rowspan="1" colspan="1">-</td><td rowspan="1" colspan="1">-</td></tr><tr><td rowspan="1" colspan="1">MRSN A5323</td><td rowspan="1" colspan="1">FAZC 12661</td><td rowspan="1" colspan="1">G. corvus</td><td rowspan="1" colspan="1">Isalo, Malaso</td><td rowspan="1" colspan="1">HQ640422</td><td rowspan="1" colspan="1">-</td><td rowspan="1" colspan="1">F</td><td rowspan="1" colspan="1">39.0</td><td rowspan="1" colspan="1">15.0</td><td rowspan="1" colspan="1">15.7</td><td rowspan="1" colspan="1">6.1</td><td rowspan="1" colspan="1">4.4</td><td rowspan="1" colspan="1">2.8</td><td rowspan="1" colspan="1">4.2</td><td rowspan="1" colspan="1">3.6</td><td rowspan="1" colspan="1">11.9</td><td rowspan="1" colspan="1">39.3</td><td rowspan="1" colspan="1">17.6</td><td rowspan="1" colspan="1">29.7</td><td rowspan="1" colspan="1">20.3</td><td rowspan="1" colspan="1">1.6</td><td rowspan="1" colspan="1">0.8</td><td rowspan="1" colspan="1">-</td><td rowspan="1" colspan="1">-</td><td rowspan="1" colspan="1">-</td><td rowspan="1" colspan="1">-</td></tr><tr><td rowspan="1" colspan="1">MRSN A5324</td><td rowspan="1" colspan="1">FAZC 12758</td><td rowspan="1" colspan="1">G. corvus</td><td rowspan="1" colspan="1">Isalo, Zahavola</td><td rowspan="1" colspan="1">HQ640424</td><td rowspan="1" colspan="1">-</td><td rowspan="1" colspan="1">F</td><td rowspan="1" colspan="1">40.1</td><td rowspan="1" colspan="1">15.0</td><td rowspan="1" colspan="1">16.3</td><td rowspan="1" colspan="1">6.1</td><td rowspan="1" colspan="1">4.4</td><td rowspan="1" colspan="1">2.8</td><td rowspan="1" colspan="1">4.2</td><td rowspan="1" colspan="1">3.3</td><td rowspan="1" colspan="1">10.8</td><td rowspan="1" colspan="1">37.2</td><td rowspan="1" colspan="1">16.9</td><td rowspan="1" colspan="1">28.0</td><td rowspan="1" colspan="1">19.8</td><td rowspan="1" colspan="1">1.3</td><td rowspan="1" colspan="1">0.7</td><td rowspan="1" colspan="1">-</td><td rowspan="1" colspan="1">-</td><td rowspan="1" colspan="1">-</td><td rowspan="1" colspan="1">-</td></tr><tr><td rowspan="1" colspan="1">MRSN A2786</td><td rowspan="1" colspan="1">FAZC 11964</td><td rowspan="1" colspan="1">G. corvus</td><td rowspan="1" colspan="1">Isalo, Andranomena</td><td rowspan="1" colspan="1">HQ640425</td><td rowspan="1" colspan="1">-</td><td rowspan="1" colspan="1">F</td><td rowspan="1" colspan="1">40.8</td><td rowspan="1" colspan="1">15.0</td><td rowspan="1" colspan="1">15.8</td><td rowspan="1" colspan="1">6.3</td><td rowspan="1" colspan="1">4.7</td><td rowspan="1" colspan="1">2.7</td><td rowspan="1" colspan="1">4.3</td><td rowspan="1" colspan="1">3.6</td><td rowspan="1" colspan="1">11.1</td><td rowspan="1" colspan="1">40.5</td><td rowspan="1" colspan="1">17.7</td><td rowspan="1" colspan="1">30.2</td><td rowspan="1" colspan="1">20.4</td><td rowspan="1" colspan="1">1.9</td><td rowspan="1" colspan="1">0.7</td><td rowspan="1" colspan="1">-</td><td rowspan="1" colspan="1">-</td><td rowspan="1" colspan="1">-</td><td rowspan="1" colspan="1">-</td></tr><tr><td rowspan="1" colspan="1">MRSN A5310</td><td rowspan="1" colspan="1">FAZC 12568</td><td rowspan="1" colspan="1">G. azzurrae</td><td rowspan="1" colspan="1">Isalo, Andriamanero</td><td rowspan="1" colspan="1">EF222301</td><td rowspan="1" colspan="1">HT</td><td rowspan="1" colspan="1">M</td><td rowspan="1" colspan="1">41.1</td><td rowspan="1" colspan="1">16.9</td><td rowspan="1" colspan="1">13.4</td><td rowspan="1" colspan="1">6.1</td><td rowspan="1" colspan="1">3.9</td><td rowspan="1" colspan="1">2.5</td><td rowspan="1" colspan="1">4.0</td><td rowspan="1" colspan="1">4.0</td><td rowspan="1" colspan="1">12.1</td><td rowspan="1" colspan="1">41.1</td><td rowspan="1" colspan="1">20.0</td><td rowspan="1" colspan="1">30.0</td><td rowspan="1" colspan="1">18.8</td><td rowspan="1" colspan="1">2.0</td><td rowspan="1" colspan="1">1.1</td><td rowspan="1" colspan="1">6.3</td><td rowspan="1" colspan="1">2.0</td><td rowspan="1" colspan="1">45</td><td rowspan="1" colspan="1">0.5</td></tr><tr><td rowspan="1" colspan="1">MRSN A5309</td><td rowspan="1" colspan="1">FAZC 12567</td><td rowspan="1" colspan="1">G. azzurrae</td><td rowspan="1" colspan="1">Isalo, Andriamanero</td><td rowspan="1" colspan="1">EF222300</td><td rowspan="1" colspan="1">PT</td><td rowspan="1" colspan="1">M</td><td rowspan="1" colspan="1">38.5</td><td rowspan="1" colspan="1">15.3</td><td rowspan="1" colspan="1">12.8</td><td rowspan="1" colspan="1">5.2</td><td rowspan="1" colspan="1">4.3</td><td rowspan="1" colspan="1">2.2</td><td rowspan="1" colspan="1">3.7</td><td rowspan="1" colspan="1">3.7</td><td rowspan="1" colspan="1">11.1</td><td rowspan="1" colspan="1">41.1</td><td rowspan="1" colspan="1">19.9</td><td rowspan="1" colspan="1">26.7</td><td rowspan="1" colspan="1">18.9</td><td rowspan="1" colspan="1">1.9</td><td rowspan="1" colspan="1">1.3</td><td rowspan="1" colspan="1">6.5</td><td rowspan="1" colspan="1">2.7</td><td rowspan="1" colspan="1">38</td><td rowspan="1" colspan="1">0.5</td></tr><tr><td rowspan="1" colspan="1">MRSN A5311</td><td rowspan="1" colspan="1">FAZC 12569</td><td rowspan="1" colspan="1">G. azzurrae</td><td rowspan="1" colspan="1">Isalo, Andriamanero</td><td rowspan="1" colspan="1">EF222302</td><td rowspan="1" colspan="1">PT</td><td rowspan="1" colspan="1">M</td><td rowspan="1" colspan="1">40.2</td><td rowspan="1" colspan="1">15.8</td><td rowspan="1" colspan="1">14.1</td><td rowspan="1" colspan="1">6.0</td><td rowspan="1" colspan="1">4.0</td><td rowspan="1" colspan="1">2.7</td><td rowspan="1" colspan="1">4.0</td><td rowspan="1" colspan="1">4.1</td><td rowspan="1" colspan="1">11.2</td><td rowspan="1" colspan="1">41.0</td><td rowspan="1" colspan="1">19.9</td><td rowspan="1" colspan="1">27.7</td><td rowspan="1" colspan="1">19.9</td><td rowspan="1" colspan="1">2.1</td><td rowspan="1" colspan="1">1.1</td><td rowspan="1" colspan="1">6.7</td><td rowspan="1" colspan="1">2.7</td><td rowspan="1" colspan="1">40</td><td rowspan="1" colspan="1">0.6</td></tr><tr><td rowspan="1" colspan="1">MRSN A5312</td><td rowspan="1" colspan="1">FAZC 12910</td><td rowspan="1" colspan="1">G. azzurrae</td><td rowspan="1" colspan="1">Isalo, Iambahatsy</td><td rowspan="1" colspan="1">EF222304</td><td rowspan="1" colspan="1">PT</td><td rowspan="1" colspan="1">M</td><td rowspan="1" colspan="1">23.3</td><td rowspan="1" colspan="1">8.8</td><td rowspan="1" colspan="1">8.8</td><td rowspan="1" colspan="1">4.1</td><td rowspan="1" colspan="1">2.8</td><td rowspan="1" colspan="1">1.4</td><td rowspan="1" colspan="1">2.2</td><td rowspan="1" colspan="1">2.5</td><td rowspan="1" colspan="1">8.8</td><td rowspan="1" colspan="1">24.5</td><td rowspan="1" colspan="1">11.1</td><td rowspan="1" colspan="1">17.7</td><td rowspan="1" colspan="1">12.1</td><td rowspan="1" colspan="1">1.1</td><td rowspan="1" colspan="1">0.5</td><td rowspan="1" colspan="1">_</td><td rowspan="1" colspan="1">_</td><td rowspan="1" colspan="1">_</td><td rowspan="1" colspan="1">_</td></tr><tr><td rowspan="1" colspan="1">SMF 85859</td><td rowspan="1" colspan="1">NFN</td><td rowspan="1" colspan="1">G. azzurrae</td><td rowspan="1" colspan="1">Isalo, Sakamalio</td><td rowspan="1" colspan="1">EF222305</td><td rowspan="1" colspan="1">PT</td><td rowspan="1" colspan="1">M</td><td rowspan="1" colspan="1">42.7</td><td rowspan="1" colspan="1">16.4</td><td rowspan="1" colspan="1">14.3</td><td rowspan="1" colspan="1">5.4</td><td rowspan="1" colspan="1">3.7</td><td rowspan="1" colspan="1">2.6</td><td rowspan="1" colspan="1">3.9</td><td rowspan="1" colspan="1">3.5</td><td rowspan="1" colspan="1">13.4</td><td rowspan="1" colspan="1">41.1</td><td rowspan="1" colspan="1">21.0</td><td rowspan="1" colspan="1">29.9</td><td rowspan="1" colspan="1">20.0</td><td rowspan="1" colspan="1">1.9</td><td rowspan="1" colspan="1">1.1</td><td rowspan="1" colspan="1">7.0</td><td rowspan="1" colspan="1">3.0</td><td rowspan="1" colspan="1">42</td><td rowspan="1" colspan="1">0.6</td></tr><tr><td rowspan="1" colspan="1">SMF 85860</td><td rowspan="1" colspan="1">NFN</td><td rowspan="1" colspan="1">G. azzurrae</td><td rowspan="1" colspan="1">Isalo, Sakamalio</td><td rowspan="1" colspan="1">EF222303</td><td rowspan="1" colspan="1">PT</td><td rowspan="1" colspan="1">M</td><td rowspan="1" colspan="1">43.7</td><td rowspan="1" colspan="1">16.4</td><td rowspan="1" colspan="1">13.5</td><td rowspan="1" colspan="1">5.7</td><td rowspan="1" colspan="1">4.0</td><td rowspan="1" colspan="1">2.5</td><td rowspan="1" colspan="1">3.8</td><td rowspan="1" colspan="1">4.0</td><td rowspan="1" colspan="1">12.2</td><td rowspan="1" colspan="1">42.3</td><td rowspan="1" colspan="1">21.1</td><td rowspan="1" colspan="1">27.7</td><td rowspan="1" colspan="1">20.0</td><td rowspan="1" colspan="1">1.9</td><td rowspan="1" colspan="1">1.0</td><td rowspan="1" colspan="1">7.5</td><td rowspan="1" colspan="1">2.7</td><td rowspan="1" colspan="1">42</td><td rowspan="1" colspan="1">0.5</td></tr><tr><td rowspan="1" colspan="1">MRSN A3415</td><td rowspan="1" colspan="1">NFN</td><td rowspan="1" colspan="1">G. pseudoasper</td><td rowspan="1" colspan="1">Nosy Be</td><td rowspan="1" colspan="1">-</td><td rowspan="1" colspan="1">-</td><td rowspan="1" colspan="1">M</td><td rowspan="1" colspan="1">33.3</td><td rowspan="1" colspan="1">12.1</td><td rowspan="1" colspan="1">13</td><td rowspan="1" colspan="1">4.9</td><td rowspan="1" colspan="1">3.8</td><td rowspan="1" colspan="1">2.6</td><td rowspan="1" colspan="1">2.8</td><td rowspan="1" colspan="1">3.1</td><td rowspan="1" colspan="1">10.4</td><td rowspan="1" colspan="1">52.4</td><td rowspan="1" colspan="1">15.7</td><td rowspan="1" colspan="1">23</td><td rowspan="1" colspan="1">17.5</td><td rowspan="1" colspan="1">2.1</td><td rowspan="1" colspan="1">1.1</td><td rowspan="1" colspan="1">6.1</td><td rowspan="1" colspan="1">2.5</td><td rowspan="1" colspan="1">43</td><td rowspan="1" colspan="1">0.3</td></tr><tr><td rowspan="1" colspan="1">MRSN A3416</td><td rowspan="1" colspan="1">FN 6696</td><td rowspan="1" colspan="1">G. pseudoasper</td><td rowspan="1" colspan="1">Nosy Be</td><td rowspan="1" colspan="1">-</td><td rowspan="1" colspan="1">-</td><td rowspan="1" colspan="1">M</td><td rowspan="1" colspan="1">37.4</td><td rowspan="1" colspan="1">12.9</td><td rowspan="1" colspan="1">15</td><td rowspan="1" colspan="1">4.9</td><td rowspan="1" colspan="1">4.4</td><td rowspan="1" colspan="1">3</td><td rowspan="1" colspan="1">3.8</td><td rowspan="1" colspan="1">4.4</td><td rowspan="1" colspan="1">10.3</td><td rowspan="1" colspan="1">54.2</td><td rowspan="1" colspan="1">16.4</td><td rowspan="1" colspan="1">25</td><td rowspan="1" colspan="1">15.8</td><td rowspan="1" colspan="1">2.4</td><td rowspan="1" colspan="1">1.1</td><td rowspan="1" colspan="1">7.2</td><td rowspan="1" colspan="1">2.9</td><td rowspan="1" colspan="1">39</td><td rowspan="1" colspan="1">0.4</td></tr><tr><td rowspan="1" colspan="1">MRSN A3417</td><td rowspan="1" colspan="1">FN 6423</td><td rowspan="1" colspan="1">G. pseudoasper</td><td rowspan="1" colspan="1">Nosy Be</td><td rowspan="1" colspan="1">-</td><td rowspan="1" colspan="1">-</td><td rowspan="1" colspan="1">F</td><td rowspan="1" colspan="1">33.1</td><td rowspan="1" colspan="1">11.9</td><td rowspan="1" colspan="1">14</td><td rowspan="1" colspan="1">5.3</td><td rowspan="1" colspan="1">3.7</td><td rowspan="1" colspan="1">2.7</td><td rowspan="1" colspan="1">2.9</td><td rowspan="1" colspan="1">3</td><td rowspan="1" colspan="1">9.9</td><td rowspan="1" colspan="1">56.5</td><td rowspan="1" colspan="1">16.5</td><td rowspan="1" colspan="1">24</td><td rowspan="1" colspan="1">18.2</td><td rowspan="1" colspan="1">1.9</td><td rowspan="1" colspan="1">1</td><td rowspan="1" colspan="1">-</td><td rowspan="1" colspan="1">-</td><td rowspan="1" colspan="1">-</td><td rowspan="1" colspan="1">-</td></tr></tbody></table></table-wrap></p></tp:treatment-sec><tp:treatment-sec sec-type="Description of the holotype"><title>Description of the holotype.</title><p>Subadult male in mediocre state of preservation, with the belly opened for gonadal inspection and part of the ventral surface of thighs cut and opened to check the glands. SVL 34.8 mm; for other measurements see <xref ref-type="table" rid="T1">Tab. 1</xref>. Body slender; head longer than wide, in line with the body; snout slightly pointed in dorsal view, rather rounded in lateral view; nostrils directed laterally, much nearer to tip of snout than to eye; canthus rostralis well defined; tympanum distinct, rounded, its horizontal diameter about 50% of eye diameter; supratympanic fold well distinct, regularly curved; tongue distinctly bifid posteriorly. Arms slender; subarticular tubercles single; outer and inner metacarpal tubercles paired; fingers without webbing; finger disks triangular distinctly enlarged; nuptial pads absent. Hind limbs slender; tibiotarsal articulation reaching the nostril when hindlimbs are adpressed along body; lateral metatarsalia partly connected; inner metatarsal tubercle distinct, outer metatarsal tubercle small but recognizable; webbing of foot 1(1), 2i(1), 2e(1), 3i(2), 3e(1), 4i(2), 4e(2), 5(1). Skin slightly granular on dorsum and belly, ventral skin smooth on throat and chest. Femoral glands cluster ("Type 2", according to <xref ref-type="bibr" rid="B19">Glaw et al. 2000</xref>) hardly recognizable from external view, but with an overall granular structure and with 4–6 single whitish granular glands of ca. 1 mm diameter scattered on thighs. The vocal sacs in the male holotype are indistinct. The live colouration, based upon the photograph taken by J.E. Randrianirina is light brownish with darker dots and marbling (<xref ref-type="fig" rid="F2">Fig. 2; A</xref>). The finger and toe tips are lighter than the remnant parts of fore- and hindlegs. After about seven years of preservation in ethanol the holotype still conserves the original marbled-brownish colour patterns, although it showed a slight loss of colour (<xref ref-type="fig" rid="F2">Fig. 2; K–L</xref>). In particular, the belly became much whitish and inconspicuous. A rather characteristic and darker X-shaped marking is visible on the shoulder region, as well as a diffuse marbling darker pattern on the back and head. The tympanum is whitish. Limbs are brownish, with dark brown cross-bands: 3 on femur, 3 on tibia, 5–6 on tarsus and foot, 4 on lower arm and hand. On the flanks, the dorsal colour fades into the whitish ventral colour. The ventral side is uniformly cream-whitish on forelimbs and belly, while the throat is very lightly pigmented.</p></tp:treatment-sec><tp:treatment-sec sec-type="Variation"><title>Variation.</title><p>We based the current description of variability upon some specimens (paratypes and complementary individuals), part of which (ZSM 23/2006, 37/2006, 107/2006, MRSN A5486 and MRSN A5483) were also photographed in nature, and thus provided more diagnostic characters. The female ZSM 23/2006 (<xref ref-type="fig" rid="F2">Fig. 2; C–E</xref>), shows a back with sparse larger warts. Its colouration appears light brown with greyish shadings, darker dots and transversal bands on the back and legs. These are more evident in the preserved individual, where a pattern of darker spots is visible on the back, suggesting the presence of a darker X-shaped drawing. These spots are visible in two other individuals, MRSN A5484 (a female) and in the holotype MRSN A5487 (<xref ref-type="fig" rid="F2">Fig. 2; A, K</xref>), although for the former specimen we do not have photographs taken in life. The tympanum is uniformly brownish, and the iris is yellowish with darker reticulations. The belly is comparatively smooth, with fewer warts on its lateral parts. <!--PageBreak-->The throat is quite smooth. The central part of the belly is lighter than the flanks and the ventral sides of thighs, whitish on breast and thorax, with sparse darker spots. The inguinal part appears yellowish. The throat is darker than the belly, with a median lighter (although not so contrasted) line. The lateral borders of the lower jaw bear darker spots. After preservation, the colouration appears substantially similar, although faded. The juvenile ZSM 37/2006 (<xref ref-type="fig" rid="F2">Fig. 2; E</xref>) presents a rather smooth back and flanks with sparse and barely evident warts. The colouration is brownish shading to the grey on the flanks and lateral parts of the back, with darker spots, extending around the flanks. The central part of the back is crossed by a longitudinal light (almost beige) band which enlarges on the head to cover the upper eyelids. The posterior part of such a band narrows to shade almost totally at the level of the vent. A thin, almost continuous whitish longitudinal line runs from the tip of the snout until the groin. The juvenile ZSM 107/2006 (<xref ref-type="fig" rid="F2">Fig. 2; I</xref>) also shows a rather smooth back. The colouration is much darker, and the markings and spots are less visible. The tympanum is lighter than the surrounding areas, and the upper ridge is entoured by black pigment. Both these juveniles after about four years of preservation present a similar pattern of colouration as in life. In ZSM 107/2006 the central part of the back appears quite lighter than the surrounding areas, with a sort of arrow pattern. An interesting comparison is with the only mature available male (SVL 36.6 mm) photographed in life, the individual labelled UADBA 39099 (<xref ref-type="fig" rid="F2">Fig. 2; F–H</xref>). This male appears quite slim in the photographs (either in dorsal or ventral view), with rather uniform light brown shading to greenish in life, and a moderately glandular skin texture (<xref ref-type="fig" rid="F2">Fig. 2; F–G</xref>). The belly appears rather smooth in life, with the whole venter and thorax whitish (<xref ref-type="fig" rid="F2">Fig. 2; H</xref>). The throat is darker with a rather indistinct central whitish band and vocal sacs are not recognizable. Lower parts of arms and thighs are pinkish, while tibiae are more whitish pigmented. The plantar surfaces are also reddish-pink. In this male, the glands are well visible and yellowish, and appear similar to those observed in <tp:taxon-name>Gephyromantis azzurrae</tp:taxon-name>, <tp:taxon-name>Gephyromantis corvus</tp:taxon-name> and <tp:taxon-name>Gephyromantis pseudoasper</tp:taxon-name>. In particular, they clearly belong to the gland “Type 2”, sensu <xref ref-type="bibr" rid="B19">Glaw et al. (2000)</xref>, with 70 granules counted from the inner side of the right gland itself (whose external measure is 7.5*3.1 mm). In MRSN A5484 (a female) we notice a dark bar between the eyes, and an X-shaped darker spot at mid-dorsum; quite large and isolated dark spots are visible in the posterior part of the back. The belly is uniformly whitish and smooth. The three juveniles MRSN A5483, MRSN A5482, and MRSN A5485, are similar in colouration (excepting for MRSN A5483 exhibiting a light mid-dorsal line), with dark back with sparse lighter spots and shading, and almost whitish bellies. Of MRSN A5483 we also dispose of a photo taken in life, where the longitudinal light line is evident (<xref ref-type="fig" rid="F2">Fig. 2; J</xref>).</p></tp:treatment-sec><tp:treatment-sec sec-type="Natural history"><title>Natural history.</title><p>According to our observations, the species lives in habitats that retain some humidity, such as rock cavities and along the walls of the canyon-like formations. One important notation comes from the fact that several of the collectors, independently (JER, FG, JCR) found this species within the caves which are typical of the area. We suspect that the species uses caves because these sites presumably have a higher humidity than the surrounding areas. In such a sense it behaves similarly to<!--PageBreak--> <tp:taxon-name>Gephyromantis corvus</tp:taxon-name> at Isalo, which is known to frequent narrow canyons and cave-like canyons (<xref ref-type="bibr" rid="B29">Mercurio et al. 2008</xref>). Apparently, the new species (both adults and juveniles) is not confined to the proximity of water, and it has been observed jumping among the tsingy pinnacles also far from water bodies. All the individuals were active at night on tsingy rocks or during the day in caves. No data are available about mating behaviour, advertisement calls and tadpole morphology.</p></tp:treatment-sec><tp:treatment-sec sec-type="Distribution"><title>Distribution.</title><p>Only known from the localities of the type specimens within the Tsingy de Bemaraha National Park.</p></tp:treatment-sec><tp:treatment-sec sec-type="Comparison with other species"><title>Comparison with other species.</title><p><tp:taxon-name>Gephyromantis atsingy</tp:taxon-name> sp. n. differs from <tp:taxon-name>Gephyromantis pseudoasper</tp:taxon-name>, <tp:taxon-name>Gephyromantis azzurrae</tp:taxon-name> and <tp:taxon-name>Gephyromantis corvus</tp:taxon-name> by the lack of paired blackish skin folds (vocal sacs) along the lower jaws in adult males, and from <tp:taxon-name>Gephyromantis azzurrae</tp:taxon-name> also by details of colouration (see below). Following our measurements, adult males of <tp:taxon-name>Gephyromantis atsingy</tp:taxon-name> can also be differentiated among each other by the number of granules in the femoral glands: 70 granules in <tp:taxon-name>Gephyromantis atsingy</tp:taxon-name>; 96 granules in <tp:taxon-name>Gephyromantis corvus</tp:taxon-name>; 38–45 granules in <tp:taxon-name>Gephyromantis azzurrae</tp:taxon-name> and 39–43 granules in <tp:taxon-name>Gephyromantis pseudoasper</tp:taxon-name>. In addition, the new species differs from all three species by substantial genetic differentiation (see below).</p><p>All the described species of <tp:taxon-name>Gephyromantis</tp:taxon-name>, subgenus <tp:taxon-name>Phylacomantis</tp:taxon-name>, show similarities with <tp:taxon-name>Gephyromantis atsingy</tp:taxon-name> (<xref ref-type="table" rid="T2">Tab. 2</xref>). The dorsal pattern is similar in all species, showing an assemblage of darker spots and reticulations on the lighter background, and barred legs and arms. The dorsal colouration in <tp:taxon-name>Gephyromantis atsingy</tp:taxon-name> is usually light brown-beige, with a somehow greenish shading, while in <tp:taxon-name>Gephyromantis corvus</tp:taxon-name> it is uniformly grey or dark grey with sparse darker (uniformly-sized) warts and dots. Notwithstanding, the examined specimens of <tp:taxon-name>Gephyromantis atsingy</tp:taxon-name> have a much more contrasted X-shaped dark spot on the back. This is less evident in <tp:taxon-name>Gephyromantis corvus</tp:taxon-name>, where the dark-light pattern is more confuse and irregular. We observed a longitudinal repetition of lighter elements, a longitudinal light band or a middorsal light line only in <tp:taxon-name>Gephyromantis atsingy</tp:taxon-name>. The belly in both species is light, but in <tp:taxon-name>Gephyromantis atsingy</tp:taxon-name> we detected more frequently the darker drawing with a lighter central area on the throat and chest. According to the original description and subsequent papers (<xref ref-type="bibr" rid="B28">Mercurio and Andreone 2007</xref>, <xref ref-type="bibr" rid="B29">Mercurioet al. 2008</xref>), <tp:taxon-name>Gephyromantis azzurrae</tp:taxon-name> has a quite variable dorsal colouration. The holotype of the species, as depicted by <xref ref-type="bibr" rid="B17">Glaw and Vences (2007)</xref>, has a wide lighter dorsal band upon a darker dorsal colouration, and the belly is reddish. Other examined specimens of <tp:taxon-name>Gephyromantis azzurrae</tp:taxon-name> present more uniform dorsal colouration. In both species the dorsal skin is featured by the presence of similar larger warts. In comparison to <tp:taxon-name>Gephyromantis atsingy</tp:taxon-name>, the <tp:taxon-name>Gephyromantis pseudoasper</tp:taxon-name> specimens are smaller and have a more warty back. The colouration in <tp:taxon-name>Gephyromantis pseudoasper</tp:taxon-name> is much darker and the belly is much more pigmented: the throat, the thorax and the anterior part of the belly are heavily spotted in dark, with a clear median light line on the throat. The posterior parts of the belly and parts of the ventral side of the legs in <tp:taxon-name>Gephyromantis pseudoasper</tp:taxon-name> are often orange. The external vocal sacs are evident and well developed, while these are not visible in <tp:taxon-name>Gephyromantis atsingy</tp:taxon-name>.
                    <table-wrap id="T2" position="float" orientation="portrait"><label>Table 2.</label><caption><p>Distribution, habitats and diagnostic characters of the nominal species in the genus <tp:taxon-name>Gephyromantis</tp:taxon-name>, subgenus <tp:taxon-name>Phylacomantis</tp:taxon-name>.</p></caption><table><tbody><tr><th rowspan="1" colspan="1">Species</th><th rowspan="1" colspan="1">Distribution</th><th rowspan="1" colspan="1">Habitat</th><th rowspan="1" colspan="1">SVL</th><th rowspan="1" colspan="1">Vocal Sacs</th><th rowspan="1" colspan="1">Dorsal colouration</th><th rowspan="1" colspan="1">Ventral colouration</th><th rowspan="1" colspan="1">Dorsal texture</th></tr><tr><td rowspan="1" colspan="1">Gephyromantis atsingy</td><td rowspan="1" colspan="1">Tsingy de Bemaraha</td><td rowspan="1" colspan="1">Karst pinnacles and caves</td><td rowspan="1" colspan="1">35–43 mm</td><td rowspan="1" colspan="1">Non-evident</td><td rowspan="1" colspan="1">Light brownish with greenish shadings</td><td rowspan="1" colspan="1">Whitish</td><td rowspan="1" colspan="1">Slightly warty</td></tr><tr><td rowspan="1" colspan="1">Gephyromantis azzurrae</td><td rowspan="1" colspan="1">Isalo Massif</td><td rowspan="1" colspan="1">Open canyons and permanent rivers</td><td rowspan="1" colspan="1">23–44 mm</td><td rowspan="1" colspan="1">Double and brownish</td><td rowspan="1" colspan="1">Brownish, sometimes with wide light band</td><td rowspan="1" colspan="1">Whitish, with reddish shadings</td><td rowspan="1" colspan="1">Warty with heterogeneous warts </td></tr><tr><td rowspan="1" colspan="1">Gephyromantis corvus</td><td rowspan="1" colspan="1">Isalo Massif</td><td rowspan="1" colspan="1">Close canyons and cave-like canyons</td><td rowspan="1" colspan="1">39–41 mm</td><td rowspan="1" colspan="1">Double and blackish</td><td rowspan="1" colspan="1">Greyish with darker spots</td><td rowspan="1" colspan="1">Whitish</td><td rowspan="1" colspan="1">Warty </td></tr><tr><td rowspan="1" colspan="1">Gephyromantis pseudoasper</td><td rowspan="1" colspan="1">Sambirano, N, NW and NE</td><td rowspan="1" colspan="1">Rainforests, karstic areas</td><td rowspan="1" colspan="1">33–37 mm</td><td rowspan="1" colspan="1">Double and blackish</td><td rowspan="1" colspan="1">Brownish</td><td rowspan="1" colspan="1">Whitish</td><td rowspan="1" colspan="1">Slightly warty</td></tr></tbody></table></table-wrap></p></tp:treatment-sec><tp:treatment-sec sec-type="Mitochondrial variation and differentiation"><title>Mitochondrial variation and differentiation.</title><p>The molecular data confirm the attribution of <tp:taxon-name>Gephyromantis atsingy</tp:taxon-name> to the subgenus <tp:taxon-name>Phylacomantis</tp:taxon-name> (<xref ref-type="bibr" rid="B16">Glaw and Vences 2006</xref>, <xref ref-type="bibr" rid="B41">Vieites et al. 2009</xref>). The analyzed specimens of <tp:taxon-name>Gephyromantis atsingy</tp:taxon-name>, <tp:taxon-name>Gephyromantis azzurrae</tp:taxon-name>, <tp:taxon-name>Gephyromantis corvus</tp:taxon-name> and <tp:taxon-name>Gephyromantis pseudoasper</tp:taxon-name> <!--PageBreak-->appear genetically very uniform and show an intraspecific uncorrected divergence of 0.5%, 0.4%, 0.1% and 0.1% respectively, in the 16S rRNA gene sequences. The genetic distance between <tp:taxon-name>Gephyromantis atsingy</tp:taxon-name> and the three other <tp:taxon-name>Phylacomantis</tp:taxon-name> species ranges between 10.2% (comparison between <tp:taxon-name>Gephyromantis atsingy</tp:taxon-name> and both <tp:taxon-name>Gephyromantis corvus</tp:taxon-name> and <tp:taxon-name>Gephyromantis pseudoasper</tp:taxon-name>) and 11.2% (comparison between <tp:taxon-name>Gephyromantis atsingy</tp:taxon-name> and <tp:taxon-name>Gephyromantis azzurrae</tp:taxon-name>). Among the genus <tp:taxon-name>Gephyromantis</tp:taxon-name> the smallest genetic distance is observed between <tp:taxon-name>Gephyromantis corvus</tp:taxon-name> and <tp:taxon-name>Gephyromantis azzurrae</tp:taxon-name> (9.1%) and the highest uncorrected divergence between <tp:taxon-name>Gephyromantis azzurrae</tp:taxon-name> and <tp:taxon-name>Gephyromantis pseudoasper</tp:taxon-name> (13.1%). <tp:taxon-name>Gephyromantis corvus</tp:taxon-name> and <tp:taxon-name>Gephyromantis pseudoasper</tp:taxon-name> have a genetic distance of 12%. These divergences are comparatively high among mantelline species (see <xref ref-type="bibr" rid="B39">Vences et al. 2005</xref>, <xref ref-type="bibr" rid="B41">Vieites et al. 2009</xref>), and corroborate the species status of <tp:taxon-name>Gephyromantis atsingy</tp:taxon-name>. The phylogenetic relationships between the species of the <tp:taxon-name>Phylacomantis</tp:taxon-name> subgenus have been resolved recently (N. Kaffenberger et al., in preparation). These analyses confirm the monophyly of the subgenus, provide evidence for the basal position of <tp:taxon-name>Gephyromantis pseudoasper</tp:taxon-name> and uncover the sister relationship between <tp:taxon-name>Gephyromantis atsingy</tp:taxon-name> and the complex made of <tp:taxon-name>Gephyromantis corvus</tp:taxon-name> and <tp:taxon-name>Gephyromantis azzurrae</tp:taxon-name>.</p></tp:treatment-sec><tp:treatment-sec sec-type="Conservation"><title>Conservation.</title><p>This species appears to be restricted to the Bemaraha Plateau, where it has been found in seven localities within the Tsingy de Bemaraha National Park. It may also occur in the Réserve Naturelle Intégrale, which forms the northerly limit of the Bemaraha Plateau, but survey data are lacking from this site. Within the national park, some areas of forest are damaged by conversion to agriculture and charcoal production, but the humid canyons where G. atsingy occur are generally well protected. We therefore recommend assigning a category of Near Threatened because the species nearly qualifies for listing as Vulnerable under D2: the species is confined to a single site, the Bemaraha Massif (1,577 km2), with a plausible threat that could impact the species in<!--PageBreak--> the near future. If the threat became operational, the species would be eligible for listing as Endangered since its extent of occurrence is well within the 5,000km2 threshold under the B criterion and it would occur at a single location (where the threat is habitat loss from agricultural activities and charcoal production) and there would be a continuing decline in the quality and area of habitat, qualifying the species for the criteria B1ab(iii).</p></tp:treatment-sec><ref-list><ref id="B17"><mixed-citation xmlns:xlink="http://www.w3.org/1999/xlink" xlink:type="simple"><person-group><name name-style="western"><surname>Glaw</surname><given-names>F</given-names></name><name name-style="western"><surname>Vences</surname><given-names>M</given-names></name></person-group> (<year>2007</year>) <source> A Field Guide to the Amphibians and Reptiles of Madagascar. Third Edition.</source><publisher-name>Vences and Glaw Verlags GbR</publisher-name>, <publisher-loc>Köln</publisher-loc>, <lpage>496</lpage> pp.</mixed-citation></ref><ref id="B41"><mixed-citation xmlns:xlink="http://www.w3.org/1999/xlink" xlink:type="simple"><person-group><name name-style="western"><surname>Vieites</surname><given-names>DR</given-names></name><name name-style="western"><surname>Wollenberg</surname><given-names>KC</given-names></name><name name-style="western"><surname>Andreone</surname><given-names>F</given-names></name><name name-style="western"><surname>Köhler</surname><given-names>J</given-names></name><name name-style="western"><surname>Glaw</surname><given-names>F</given-names></name><name name-style="western"><surname>Vences</surname><given-names>M</given-names></name></person-group> (<year>2009</year>)<article-title> Vast underestimation of Madagascar’s biodiversity evidenced by an integrative amphibian inventory.</article-title><source>Proceedings of the National Academy of Sciences of the United States of America</source><volume>106</volume>: <fpage>8267</fpage>–<lpage>8272</lpage>.</mixed-citation></ref><ref id="B8"><mixed-citation xmlns:xlink="http://www.w3.org/1999/xlink" xlink:type="simple"><person-group><name name-style="western"><surname>Bora</surname><given-names>P</given-names></name><name name-style="western"><surname>Randrianantoandro</surname><given-names>JC</given-names></name><name name-style="western"><surname>Randrianavelona</surname><given-names>R</given-names></name><name name-style="western"><surname>Hantalalaina</surname><given-names>EF</given-names></name><name name-style="western"><surname>Andriantsimanarilafy</surname><given-names>RR</given-names></name><name name-style="western"><surname>Rakotondravony</surname><given-names>D</given-names></name><name name-style="western"><surname>Ramilijaona</surname><given-names>OR</given-names></name><name name-style="western"><surname>Vences</surname><given-names>M</given-names></name><name name-style="western"><surname>Jenkins</surname><given-names>RKB</given-names></name><name name-style="western"><surname>Glaw</surname><given-names>F</given-names></name><name name-style="western"><surname>Köhler</surname><given-names>J</given-names></name></person-group> (<year>2010</year>)<article-title> Amphibians and reptiles of the Tsingy de Bemaraha Plateau, Western Madagascar: Checklist, biogeography and conservation.</article-title><source>Herpetological Conservation and Biology</source><volume>5</volume>:<fpage>111</fpage>-<lpage>125</lpage>.</mixed-citation></ref><ref id="B16"><mixed-citation xmlns:xlink="http://www.w3.org/1999/xlink" xlink:type="simple"><person-group><name name-style="western"><surname>Glaw</surname><given-names>F</given-names></name><name name-style="western"><surname>Vences</surname><given-names>M</given-names></name></person-group> (<year>2006</year>)<article-title> Phylogeny and genus-level classification of mantellid frogs.</article-title><source>Organisms Diversity and Evolution</source><volume>6</volume>:<fpage>236</fpage>-<lpage>253</lpage>.</mixed-citation></ref><ref id="B19"><mixed-citation xmlns:xlink="http://www.w3.org/1999/xlink" xlink:type="simple"><person-group><name name-style="western"><surname>Glaw</surname><given-names>F</given-names></name><name name-style="western"><surname>Vences</surname><given-names>M</given-names></name><name name-style="western"><surname>Gossmann</surname><given-names>V</given-names></name></person-group> (<year>2000</year>)<article-title> A new species of <italic>Mantidactylus</italic> (subgenus <italic>Guibemantis</italic>) from Madagascar, with a comparative survey of internal femoral gland structure in the genus (Amphibia: Ranidae: Mantellinae).</article-title><source>Journal of Natural History</source><volume>34</volume>: <fpage>1135</fpage>–<lpage>1154</lpage>.</mixed-citation></ref><ref id="B29"><mixed-citation xmlns:xlink="http://www.w3.org/1999/xlink" xlink:type="simple"><person-group><name name-style="western"><surname>Mercurio</surname><given-names>V</given-names></name><name name-style="western"><surname>Aprea</surname><given-names>G</given-names></name><name name-style="western"><surname>Crottini</surname><given-names>A</given-names></name><name name-style="western"><surname>Mattioli</surname><given-names>F</given-names></name><name name-style="western"><surname>Randrianirina</surname><given-names>JE</given-names></name><name name-style="western"><surname>Razafindrabe</surname><given-names>TJ</given-names></name><name name-style="western"><surname>Andreone,</surname><given-names>F</given-names></name></person-group> (<year>2008</year>)<article-title> The amphibians of Isalo Massif, southern-central Madagascar: high frog diversity in an apparently hostile dry habitat. In: Andreone F (Eds) A Conservation Strategy for the Amphibians of Madagascar.</article-title><source>Monografie del Museo Regionale di Scienze Naturali di Torino</source><volume>45</volume>:<fpage>143</fpage>-<lpage>196</lpage>.</mixed-citation></ref><ref id="B28"><mixed-citation xmlns:xlink="http://www.w3.org/1999/xlink" xlink:type="simple"><person-group><name name-style="western"><surname>Mercurio</surname><given-names>V</given-names></name><name name-style="western"><surname>Andreone</surname><given-names>F</given-names></name></person-group> (<year>2007</year>)<article-title> Two new canyon-dwelling frogs from the arid sandstone Isalo Massif, central-southern Madagascar (Mantellidae, Mantellinae).</article-title><source>Zootaxa</source><volume>1574</volume>:<fpage>31</fpage>-<lpage>47</lpage>.</mixed-citation></ref><ref id="B39"><mixed-citation xmlns:xlink="http://www.w3.org/1999/xlink" xlink:type="simple"><person-group><name name-style="western"><surname>Vences</surname><given-names>M</given-names></name><name name-style="western"><surname>Thomas</surname><given-names>M</given-names></name><name name-style="western"><surname>Bonett</surname><given-names>RM</given-names></name><name name-style="western"><surname>Vieites</surname><given-names>DR</given-names></name></person-group> (<year>2005</year>)<article-title> Deciphering amphibian diversity through DNA barcoding: chances and challenges.</article-title><source>Philosophical Transactions of the Royal Society London</source>, Series <volume>B360</volume>: <fpage>1859</fpage>–<lpage>1868</lpage>.</mixed-citation></ref></ref-list></tp:taxon-treatment>
